# Supplementary material for: Sperm Proteome Analysis and Identification of Fertility-Associated Biomarkers in Unexplained Male Infertility
Source: Genes (Basel). 2019 Jul 11;10(7):522. doi: 10.3390/genes10070522 (PMC6678187; doi:10.3390/genes10070522)
Supplement: Supplementary file 1 [file genes-10-00522-s001.zip]

Archive with 4 entries (4 files):
- Supplementary tables/Supplementary Table 1.docx
- Supplementary tables/Supplementary Table 2.docx
- Supplementary tables/Supplementary Table 3.docx
- Supplementary tables/SupplementaryTable 4.xlsx
