# Supplementary material for: Sperm Proteome Analysis and Identification of Fertility-Associated Biomarkers in Unexplained Male Infertility
Source: Genes (Basel). 2019 Jul 11;10(7):522. doi: 10.3390/genes10070522 (PMC6678187; doi:10.3390/genes10070522)
Supplement: Supplementary file 1 [file genes-10-00522-s001.zip › Supplementary tables/SupplementaryTable 4.xlsx]

## Sheet: Sheet1
Differentially expressed proteins their abundance in normozoospermic infertile men (UMI cases) compared with normozoospermic fertile men
Protein	accession	Average SC		Abundance		NSAF ratio	T-Test	Expression
		Fertile	UMI	Fertile	UMI	UMI/Fertile	P-value
DNA topoisomerase 2-alpha isoform X1	530412779	0	29	ni	M	UMI only	2.33402e-06	Unique to UMI
laminin subunit gamma-1 precursor	145309326	0	26.6667	ni	M	UMI only	0.000205364	Unique to UMI
succinyl-CoA:3-ketoacid coenzyme A transferase 2, mitochondrial precursor	11545841	0	15	ni	L	UMI only	0.000131532	Unique to UMI
cytosolic non-specific dipeptidase isoform X2	530414265	0	8.66667	ni	L	UMI only	0.000168802	Unique to UMI
testis-specific serine kinase substrate	11119430	0	12	ni	L	UMI only	0.000382866	Unique to UMI
matrix metalloproteinase-9 preproprotein	74272287	0	11.3333	ni	L	UMI only	0.000718062	Unique to UMI
dynein heavy chain 1, axonemal isoform X1	578805960	0	13.6667	ni	L	UMI only	0.000928686	Unique to UMI
myoferlin isoform b	19718759	0	8.66667	ni	L	UMI only	0.00155934	Unique to UMI
alpha-actinin-1 isoform c	194097352	0	12.6667	ni	L	UMI only	0.00238926	Unique to UMI
prostate stem cell antigen preproprotein	289547757	0	10.3333	ni	L	UMI only	0.00580748	Unique to UMI
thioredoxin-related transmembrane protein 1 precursor	151101292	0	3.33333	ni	VL	UMI only	0.00018492	Unique to UMI
glypican-1 precursor	167001141	0	7.66667	ni	VL	UMI only	0.00021975	Unique to UMI
septin-4 isoform X1	578831071	0	4.66667	ni	VL	UMI only	0.000774131	Unique to UMI
creatine kinase B-type	21536286	0	6	ni	VL	UMI only	0.000949543	Unique to UMI
integrin beta-2 isoform X1	578836536	0.333333	9.66667	VL	L	101.257	0.000143615	Overexpressed
CD177 antigen precursor	110735433	0.333333	21	VL	M	89.5395	4.00509e-05	Overexpressed
cytoplasmic dynein 1 heavy chain 1	33350932	0.666667	14	VL	L	38.6494	0.000115164	Overexpressed
olfactomedin-4 precursor	32313593	0.666667	13.6667	VL	L	38.5761	0.000210396	Overexpressed
sorbitol dehydrogenase	156627571	0.666667	19	VL	L	37.8167	5.74932e-05	Overexpressed
laminin subunit beta-2 precursor	119703755	1.66667	48.3333	VL	M	32.2375	5.16925e-05	Overexpressed
myosin-9	12667788	1	20	VL	M	31.2889	1.01694e-06	Overexpressed
myosin regulatory light chain 12A isoform X1	530424789	0.333333	5.66667	VL	VL	23.2742	6.70569e-05	Overexpressed
annexin A4	4502105	0.333333	8	VL	L	22.8049	0.000253915	Overexpressed
histone H1.3	4885377	0.333333	15	VL	L	21.9905	0.00770988	Overexpressed
platelet-activating factor acetylhydrolase isoform X1	530382617	1	16.3333	VL	L	21.4583	6.99712e-05	Overexpressed
glycerol kinase 2	41393575	2.33333	38	VL	M	19.5881	0.000122547	Overexpressed
annexin A1	4502101	3.66667	47.6667	VL	M	16.8162	3.56236e-06	Overexpressed
integrin alpha-M isoform 1 precursor	224831239	3.66667	31	VL	M	13.9583	0.00253563	Overexpressed
dynein heavy chain 12, axonemal isoform X1	578805765	2.33333	11	VL	L	12.175	9.87512e-07	Overexpressed
peroxiredoxin-2	32189392	1.33333	11.6667	VL	L	10.6388	0.00259274	Overexpressed
neprilysin isoform X1	578807443	8.66667	82.3333	L	H	9.94805	8.51675e-05	Overexpressed
dynein heavy chain 7, axonemal	151301127	5	42.6667	VL	M	8.79762	0.000757245	Overexpressed
glutamate carboxypeptidase 2 isoform 1	4758398	5.33333	39	VL	M	7.68737	0.000128914	Overexpressed
myeloperoxidase precursor	4557759	16.3333	84.3333	L	M	6.77205	0.000197293	Overexpressed
annexin A5	4502107	11.3333	63	L	M	6.6805	4.87059e-06	Overexpressed
ectonucleotide pyrophosphatase/phosphodiesterase family member 3	111160296	5.33333	34	VL	M	6.47355	0.000102637	Overexpressed
nucleoporin p58/p45 isoform a	30102928	1.66667	12.6667	VL	L	5.88918	0.000235699	Overexpressed
alpha-actinin-4 isoform X3	578834952	10	47.3333	L	M	5.21021	0.000151698	Overexpressed
annexin A2 isoform 2	50845386	5.33333	21	VL	M	5.04873	0.000390615	Overexpressed
dynein heavy chain 17, axonemal	256542310	32	150.667	M	H	4.03426	3.1946e-05	Overexpressed
voltage-dependent anion-selective channel protein 1 isoform X3	530380137	5	14.6667	VL	L	3.67218	0.000243746	Overexpressed
mitochondrial inner membrane protein isoform 2	154354962	16	41.6667	L	M	3.62039	0.00144661	Overexpressed
annexin A3	4826643	5	13.6667	VL	L	3.43478	4.52206e-05	Overexpressed
myosin light polypeptide 6 isoform 1	17986258	4.66667	11.3333	VL	L	3.3968	0.000612232	Overexpressed
lysosome-associated membrane glycoprotein 2 isoform C precursor	169790833	3.66667	12	VL	L	3.26578	0.000302192	Overexpressed
A-kinase anchor protein 3	507834051	14.3333	39.3333	L	L	3.20763	0.000228766	Overexpressed
aminopeptidase N isoform X1	530407092	70.3333	218.333	M	H	3.16838	1.22043e-05	Overexpressed
galectin-3-binding protein precursor	5031863	5.33333	12.6667	VL	L	3.14733	0.00827277	Overexpressed
carcinoembryonic antigen-related cell adhesion molecule 1 isoform 1 precursor	19923195	2.66667	8	VL	L	3.14311	0.00758196	Overexpressed
nardilysin isoform a	156071450	9.66667	28.6667	L	M	3.09228	0.000335955	Overexpressed
peroxiredoxin-1	320461711	12.3333	31.3333	L	M	2.94574	2.93558e-05	Overexpressed
protein sel-1 homolog 1 isoform 1 precursor	19923669	5	15.3333	VL	L	2.89164	0.00359275	Overexpressed
clathrin heavy chain 1 isoform 2	568815719	27.3333	96.3333	M	H	2.68825	0.00104242	Overexpressed
nuclear pore membrane glycoprotein 210 precursor	27477134	5.33333	13.6667	VL	L	2.64211	0.00139961	Overexpressed
L-xylulose reductase isoform 2	304571975	11.3333	25	L	M	2.4588	0.00821532	Overexpressed
A-kinase anchor protein 4 isoform 2	21493039	100	186.333	H	H	2.3657	2.97516e-05	Overexpressed
14-3-3 protein epsilon isoform X1	530410617	9.66667	21.3333	L	M	2.35783	0.0167416	Overexpressed
pyruvate kinase PKM isoform b	33286420	95	176.333	H	H	2.2185	6.79445e-05	Overexpressed
prostate-specific antigen isoform 1 preproprotein	4502173	41.6667	69.6667	M	M	2.09687	0.00158674	Overexpressed
mitochondrial carrier homolog 2	7657347	18.3333	31.3333	L	M	2.09535	0.000175173	Overexpressed
voltage-dependent anion-selective channel protein 2 isoform X1	578819752	16.6667	27.6667	L	M	1.99574	0.00653797	Overexpressed
stress-70 protein, mitochondrial precursor	24234688	58.6667	86.6667	M	H	1.95045	0.00181222	Overexpressed
tubulin beta-4B chain	5174735	196.333	334	H	H	1.94042	0.000279243	Overexpressed
prostatic acid phosphatase isoform TM-PAP precursor	197116348	111.667	166.667	H	H	1.85654	0.000762586	Overexpressed
lactotransferrin isoform 1 precursor	54607120	890.667	1367.33	H	H	1.85337	0.000331836	Overexpressed
tubulin alpha-3C/D chain	156564363	204	323	H	H	1.83199	5.08268e-05	Overexpressed
actin, cytoplasmic 2	316659409	109	141	H	H	1.72756	0.001829	Overexpressed
nuclear pore membrane glycoprotein 210-like isoform 1 precursor	117414168	65	104.333	M	H	1.66594	0.000133392	Overexpressed
presequence protease, mitochondrial isoform 2 precursor	41352061	63.3333	98.3333	M	H	1.62315	0.00408869	Overexpressed
T-complex protein 1 subunit zeta isoform a	4502643	64.3333	92.3333	M	H	1.61989	0.00114961	Overexpressed
protein disulfide-isomerase A4 precursor	4758304	96.3333	121.667	H	H	1.60909	0.00289639	Overexpressed
T-complex protein 1 subunit theta isoform 1	48762932	103.333	139.667	H	H	1.58246	0.00692163	Overexpressed
short-chain specific acyl-CoA dehydrogenase, mitochondrial precursor	4557233	66.6667	84.3333	M	H	1.56119	0.00694738	Overexpressed
dihydrolipoyllysine-residue acetyltransferase component of pyruvate dehydrogenase complex, mitochondrial precursor	31711992	55	81	M	H	1.5577	0.00200733	Overexpressed
protein disulfide-isomerase precursor	20070125	111	141.667	H	H	1.55263	2.88027e-05	Overexpressed
very long-chain specific acyl-CoA dehydrogenase, mitochondrial isoform 3	394025723	77	91	M	H	1.53441	0.000340999	Overexpressed
glyceraldehyde-3-phosphate dehydrogenase, testis-specific	7657116	95.6667	112.333	H	H	1.52037	0.0019766	Overexpressed
cullin-associated NEDD8-dissociated protein 1	21361794	120.333	105.667	H	H	0.635253	0.00121349	Underexpressed
endoplasmin precursor	4507677	780	574	H	H	0.631179	0.000359441	Underexpressed
cAMP-dependent protein kinase type II-alpha regulatory subunit isoform X1	530372834	110.333	58.6667	H	M	0.570769	0.00024858	Underexpressed
sperm equatorial segment protein 1 precursor	21717832	183	74.3333	H	M	0.549052	2.48436e-05	Underexpressed
semenogelin-2 precursor	4506885	793.333	310	H	H	0.523306	0.000191184	Underexpressed
semenogelin-1 preproprotein	4506883	435	176	H	H	0.51018	0.0003313	Underexpressed
protein MENT isoform X1	578801150	212.333	91.6667	H	H	0.496026	4.99994e-05	Underexpressed
calmodulin isoform X1	578826144	41.3333	18.3333	M	L	0.494761	0.00170372	Underexpressed
T-complex protein 1 subunit zeta-2 isoform X1	578830267	42.6667	23.3333	M	M	0.482275	0.0086118	Underexpressed
3'(2'),5'-bisphosphate nucleotidase 1 isoform X3	530365931	28.6667	11	M	L	0.480908	0.00275559	Underexpressed
mitochondrial import receptor subunit TOM40 homolog	193083120	22.3333	8.33333	M	L	0.471184	0.0107249	Underexpressed
protein FAM71B	222418633	29.3333	9.33333	M	L	0.449339	0.0186244	Underexpressed
L-amino-acid oxidase isoform 2 precursor	384381475	96.6667	39.6667	H	M	0.448946	0.000942992	Underexpressed
izumo sperm-egg fusion protein 3 precursor	411147390	23.3333	10.3333	M	L	0.445695	0.012501	Underexpressed
nucleotide exchange factor SIL1 isoform X1	578810496	22	8.66667	M	L	0.4375	0.00324194	Underexpressed
sperm surface protein Sp17	8394343	34.6667	11.6667	M	L	0.43155	0.00627498	Underexpressed
diablo homolog, mitochondrial isoform 1 precursor	9845297	23.3333	10	M	L	0.429708	0.000564323	Underexpressed
solute carrier family 2, facilitated glucose transporter member 14 isoform a	23592238	43.6667	18.3333	M	L	0.429588	0.00517927	Underexpressed
mitochondrial pyruvate carrier 2 isoform X1	578800799	26.3333	7.66667	M	VL	0.428218	0.00307221	Underexpressed
multifunctional protein ADE2 isoform 2	5453539	25.3333	8.33333	M	L	0.418351	0.000970555	Underexpressed
thioredoxin domain-containing protein 3	148839372	21.3333	7	M	VL	0.408351	0.00719058	Underexpressed
plasma serine protease inhibitor preproprotein	194018472	43	16.3333	M	L	0.400454	0.0219364	Underexpressed
mannose-6-phosphate isomerase isoform 1	4505235	15	4.66667	L	VL	0.389252	0.0099303	Underexpressed
NADH dehydrogenase [ubiquinone] 1 alpha subcomplex subunit 11 isoform 1	28269681	15	4	L	VL	0.388815	0.000266519	Underexpressed
UV excision repair protein RAD23 homolog B isoform 1	4506387	10.6667	3.33333	L	VL	0.368921	0.00153421	Underexpressed
cysteine-rich secretory protein 1 isoform 1 precursor	25121982	48	16	M	L	0.363721	0.000211127	Underexpressed
four and a half LIM domains protein 1 isoform 5	228480205	22.3333	8	M	L	0.359877	0.0252481	Underexpressed
fumarylacetoacetate hydrolase domain-containing protein 2A isoform X1	578804414	11.3333	3.33333	L	VL	0.357315	0.00010208	Underexpressed
ADP-ribosylation factor 1	4502201	12.3333	3.66667	L	VL	0.348815	0.000525535	Underexpressed
fibronectin isoform 1 preproprotein	47132557	955.333	333.333	H	H	0.348116	3.60878e-06	Underexpressed
3-mercaptopyruvate sulfurtransferase isoform 1	194473668	23.6667	6.33333	M	VL	0.340851	0.000233568	Underexpressed
leucine zipper transcription factor-like protein 1 isoform 1	9966793	13.3333	3	L	VL	0.335745	0.00507015	Underexpressed
glucosamine-6-phosphate isomerase 2 isoform 1	19923881	14.6667	4.66667	L	VL	0.333641	0.00423365	Underexpressed
calcium-binding mitochondrial carrier protein Aralar2 isoform 1	237649019	44.6667	13.6667	M	L	0.324309	0.00119301	Underexpressed
dynactin subunit 2 isoform 2	387527972	19.3333	6.66667	L	VL	0.319272	0.00912744	Underexpressed
exportin-1 isoform X1	530368070	15	5	L	VL	0.316211	0.00358645	Underexpressed
mimitin, mitochondrial	29789409	9.66667	2.66667	L	VL	0.31296	0.00757876	Underexpressed
26S protease regulatory subunit 7 isoform 1	4506209	15	3.66667	L	VL	0.309268	0.0072293	Underexpressed
ubiquitin carboxyl-terminal hydrolase isozyme L1	21361091	16.6667	5	L	VL	0.30823	0.00523554	Underexpressed
protein phosphatase 1A isoform 3	193211600	7	1.66667	VL	VL	0.300472	0.000775093	Underexpressed
26S protease regulatory subunit 6A	21361144	22	6.66667	M	VL	0.300083	0.00195482	Underexpressed
inactive serine protease 54 precursor	122937420	32.3333	8.66667	M	L	0.3	0.00233039	Underexpressed
valine--tRNA ligase	5454158	86	39.3333	H	M	0.292289	2.02117e-05	Underexpressed
EGF-like repeat and discoidin I-like domain-containing protein 3 isoform 1 precursor	31317224	22	5.33333	M	VL	0.279646	0.000751095	Underexpressed
acyl-CoA dehydrogenase family member 9, mitochondrial	21361497	41.6667	9.66667	M	L	0.274346	0.00140573	Underexpressed
matrix-remodeling-associated protein 5 precursor	139948432	17.3333	4.33333	L	VL	0.267413	0.00279346	Underexpressed
lon protease homolog, mitochondrial isoform 1 precursor	21396489	41.6667	15	M	L	0.258269	0.00138962	Underexpressed
SET domain-containing protein 9 isoform X1	530379136	8	2	L	VL	0.249079	0.00765207	Underexpressed
redox-regulatory protein FAM213A isoform 1 precursor	148596959	13	4	L	VL	0.248456	0.00263042	Underexpressed
translocation protein SEC63 homolog	6005872	13.3333	5.66667	L	VL	0.241149	4.83213e-05	Underexpressed
alpha-soluble NSF attachment protein	47933379	10.3333	1.66667	L	VL	0.202201	0.000744625	Underexpressed
exportin-2 isoform 1	29029559	29.3333	11.6667	M	L	0.193448	0.00106083	Underexpressed
dehydrogenase/reductase SDR family member 7B	20149619	11.6667	2	L	VL	0.186621	0.00308825	Underexpressed
calcium-binding mitochondrial carrier protein Aralar1	21361103	25	4	M	VL	0.182759	0.00611605	Underexpressed
SUN domain-containing protein 3 isoform 2	547235103	12.3333	1.66667	L	VL	0.173605	0.00389179	Underexpressed
26S protease regulatory subunit 8 isoform 1	24497435	35.3333	5	M	VL	0.166416	0.00319142	Underexpressed
tetratricopeptide repeat protein 25	13899233	26.3333	3.33333	M	VL	0.163107	0.000298164	Underexpressed
ras GTPase-activating-like protein IQGAP2 isoform X1	530379104	15	2.66667	L	VL	0.147075	0.00289902	Underexpressed
casein kinase I isoform alpha isoform 3	414144878	8.66667	1	L	VL	0.144123	0.00544246	Underexpressed
dynactin subunit 1 isoform 5	299890871	32.6667	5.33333	M	VL	0.1367	0.00150294	Underexpressed
NADPH--cytochrome P450 reductase	127139033	17.6667	2	L	VL	0.125571	0.00235061	Underexpressed
syntaxin-12	28933465	13.6667	1.33333	L	VL	0.117054	0.00418125	Underexpressed
nucleoporin NUP53 isoform a	31982904	12.3333	0.666667	L	VL	0.112183	0.00865921	Underexpressed
extracellular matrix protein 1 isoform 1 precursor	221316614	16	1.66667	L	VL	0.111307	8.91222e-05	Underexpressed
large proline-rich protein BAG6 isoform X10	578811941	10.6667	1	L	VL	0.0985197	0.000961407	Underexpressed
ribonuclease 4 precursor	4506557	9	0.666667	L	VL	0.0791173	0.00371724	Underexpressed
calcium/calmodulin-dependent protein kinase type IV	4502557	4.33333	0.333333	VL	VL	0.0782685	0.000874223	Underexpressed
fibronectin isoform 3 preproprotein	16933542	11.3333	0.666667	L	VL	0.0651163	0.000393713	Underexpressed
maestro heat-like repeat-containing protein family member 7	223278410	11.3333	1.33333	L	VL	0.0566	0.00024976	Underexpressed
doublecortin domain-containing protein 2C isoform X2	578802572	28	1	M	VL	0.049795	1.92707e-05	Underexpressed
apolipoprotein A-I isoform X1	530398067	17	0.333333	L	VL	0.0435614	0.000161726	Underexpressed
short/branched chain specific acyl-CoA dehydrogenase, mitochondrial precursor	4501859	20	0.666667	M	VL	0.041841	0.000403752	Underexpressed
choline transporter-like protein 5 isoform B	194239633	7.66667	1	VL	VL	0.0410635	0.000826658	Underexpressed
26S protease regulatory subunit 6B isoform 1	5729991	16	0.666667	L	VL	0.033125	0.000978062	Underexpressed
calmin isoform X5	578826129	11.6667	0.333333	L	VL	0.0135749	0.00413611	Underexpressed
protein canopy homolog 3 precursor	33942072	8	0	L	ni	0	0.000835576	Unique to Fertile
carboxypeptidase B preproprotein	54607080	9.33333	0	L	ni	0	0.00255691	Unique to Fertile
apolipoprotein A-IV precursor	71773110	11.1667	0	L	ni	0	0.00615239	Unique to Fertile
CMT1A duplicated region transcript 15 protein	56090618	4	0	VL	ni	0	2.73482e-05	Unique to Fertile
dolichyldiphosphatase 1 isoform a	30794376	2	0	VL	ni	0	3.48664e-05	Unique to Fertile
serotransferrin precursor	4557871	4.66667	0	VL	ni	0	0.000274457	Unique to Fertile
acetyl-CoA acetyltransferase, cytosolic	148539872	5	0	VL	ni	0	0.000282894	Unique to Fertile
mitochondrial coenzyme A transporter SLC25A42 isoform X1	530414750	5.66667	0	VL	ni	0	0.000325343	Unique to Fertile
arrestin domain-containing protein 5	122937478	6	0	VL	ni	0	0.000537979	Unique to Fertile
aquaporin-7	4502187	3.33333	0	VL	ni	0	0.000779296	Unique to Fertile
